# Supplementary material for: Antibacterial Property of Cellulose Acetate Composite Materials Reinforced with Aluminum Nitride
Source: Antibiotics (Basel). 2021 Oct 22;10(11):1292. doi: 10.3390/antibiotics10111292 (PMC8637303; doi:10.3390/antibiotics10111292)
Supplement: Supplementary file 1 [file antibiotics-10-01292-s001.zip]

Archive with 1 entries (1 files):
- antibiotics-1409783-supplementary.pdf
